# Supplementary material for: The ETFL formulation allows multi-omics integration in thermodynamics-compliant metabolism and expression models
Source: Nat Commun. 2020 Jan 13;11:30. doi: 10.1038/s41467-019-13818-7 (PMC6959363; doi:10.1038/s41467-019-13818-7)
Supplement: Supplementary file 3 — Supplementary Data 1 [file 41467_2019_13818_MOESM3_ESM.xlsx]

## Sheet: Sheet1
gene	reaction	subsystem	iJO_essentiality	vETFL_essentiality	iJO_GPR	ETFL_equivalent_GPR	vETFL_isozymes
b0120	ADMDC	Arginine and Proline Metabolism	tp	fn	b0120	b0120*1	ADMDC_SPED_MONOMER
b0126	HCO3E	Unassigned	fp	tn	b0126 or b0339	b0126*1	HCO3E
b0522	AIRC2	Purine and Pyrimidine Biosynthesis	tn	fp	b0522	b0522*2	AIRC2
b0523	AIRC3	Purine and Pyrimidine Biosynthesis	tn	fp	b0523	b0523*8	AIRC3
b0595	ICHORT	Cofactor and Prosthetic Group Biosynthesis	tp	fn	b0595	b0595*5	ICHORT_APO_ENTB
b1270	CBIAT	Cofactor and Prosthetic Group Biosynthesis	tp	fn	b1270	b1270*1	CBIAT_COBALADENOSYLTRANS_MONOMER
b1270	CBLAT	Cofactor and Prosthetic Group Biosynthesis	tp	fn	b1270	b1270*1	CBLAT_COBALADENOSYLTRANS_MONOMER
b2038	TDPDRE	Cell Envelope Biosynthesis	tp	fn	b2038	b2038*1	TDPDRE_DTDPDEHYDRHAMEPIM_MONOMER
b2264	SEPHCHCS	Cofactor and Prosthetic Group Biosynthesis	tp	fn	b2264	b2264*2	SEPHCHCS_CPLX0_7525_mod_mg2_mod_mn2_mod_thmpp
b2312	GLUPRT	Purine and Pyrimidine Biosynthesis	tn	fp	b2312	b2312*4	GLUPRT
b2476	PRASCSi	Purine and Pyrimidine Biosynthesis	tn	fp	b2476	b2476*3	PRASCSi
b2499	PRAIS	Purine and Pyrimidine Biosynthesis	tn	fp	b2499	b2499*2	PRAIS
b2507	GMPS2	Purine and Pyrimidine Biosynthesis	tn	fp	b2507	b2507*2	GMPS2
b2574	ASPO6	Cofactor and Prosthetic Group Biosynthesis	tn	fp	b2574	b2574*1	ASPO6
b2688	GLUCYS	Cofactor and Prosthetic Group Biosynthesis	tp	fn	b2688	b2688*1	GLUCYS_GLUTCYSLIG_MONOMER_mod_mg2
b2764	FADRx2	Cofactor and Prosthetic Group Biosynthesis	tn	fp	b2763 and b2764	b2764*8 AND b2763*4	FADRx2_SULFITE_REDUCT_CPLX_mod_4fe4s_mod_sheme_mod_fmn_mod_fad
b2763	FADRx2	Cofactor and Prosthetic Group Biosynthesis	tn	fp	b2763 and b2764	b2764*8 AND b2763*4	FADRx2_SULFITE_REDUCT_CPLX_mod_4fe4s_mod_sheme_mod_fmn_mod_fad
b3430	GLGC	Glycolysis/Gluconeogenesis	tp	fn	b3430	b3430*4	GLGC_GLUC1PADENYLTRANS_CPLX_mod_mg2
b3648	GK1	Nucleotide Salvage Pathway	tn	fp	b3648	b3648*2	GK1
b3829	METS	Methionine Metabolism	fp	tn	b4019 or b3829	b3829*1	METS
b2764	FLVR	Cofactor and Prosthetic Group Biosynthesis	tn	fp	b3844 or (b2763 and b2764)	b3844*1 OR b2764*8 AND b2763*4	FLVR_FMNREDUCT_MONOMER OR FLVR_SULFITE_REDUCT_CPLX_mod_4fe4s_mod_sheme_mod_fmn_mod_fad
b2763	FLVR	Cofactor and Prosthetic Group Biosynthesis	tn	fp	b3844 or (b2763 and b2764)	b3844*1 OR b2764*8 AND b2763*4	FLVR_FMNREDUCT_MONOMER OR FLVR_SULFITE_REDUCT_CPLX_mod_4fe4s_mod_sheme_mod_fmn_mod_fad
b2764	FMNRx2	Cofactor and Prosthetic Group Biosynthesis	tn	fp	b3844 or b0937 or (b2763 and b2764)	no enzyme
b2764	SULR	Cysteine Metabolism	tn	fp	b2763 and b2764	no enzyme
b4262	ACOLIPAabctex	Lipopolysaccharide Biosynthesis / Recycling	tn	fp	b3200 and b3201 and b3199 and b4261 and b4262	no enzyme
b4262	CLIPAabctex	Lipopolysaccharide Biosynthesis / Recycling	tn	fp	b3200 and b3201 and b3199 and b4261 and b4262	no enzyme
b4262	COLIPAPabctex	Lipopolysaccharide Biosynthesis / Recycling	tn	fp	b3200 and b3201 and b3199 and b4261 and b4262	no enzyme
b4262	COLIPAabctex	Lipopolysaccharide Biosynthesis / Recycling	tn	fp	b3200 and b3201 and b3199 and b4261 and b4262	no enzyme
b4262	ECA4COLIPAabctex	Lipopolysaccharide Biosynthesis / Recycling	tn	fp	b3200 and b3201 and b3199 and b4261 and b4262	no enzyme
b4262	ENLIPAabctex	Lipopolysaccharide Biosynthesis / Recycling	tn	fp	b3200 and b3201 and b3199 and b4261 and b4262	no enzyme
b4262	K2L4Aabctex	Lipopolysaccharide Biosynthesis / Recycling	tn	fp	b3200 and b3201 and b3199 and b4261 and b4262	no enzyme
b4262	LIPAabctex	Lipopolysaccharide Biosynthesis / Recycling	tn	fp	b3200 and b3201 and b3199 and b4261 and b4262	no enzyme
b4262	O16A4COLIPAabctex	Lipopolysaccharide Biosynthesis / Recycling	tn	fp	b3200 and b3201 and b3199 and b4261 and b4262	no enzyme
b0915	TDSK	Lipopolysaccharide Biosynthesis / Recycling	tn	fp	b0915	no enzyme
b3990	THZPSN3	Cofactor and Prosthetic Group Biosynthesis	fn	tp	b2530 and b3992 and b3990 and b0423 and b4407	no enzyme
b1260	TRPS1	Tyrosine, Tryptophan, and Phenylalanine Metabolism	tn	fp	b1260 and b1261	no enzyme
b1260	TRPS2	Tyrosine, Tryptophan, and Phenylalanine Metabolism	tn	fp	b1260 and b1261	no enzyme
b1260	TRPS3	Tyrosine, Tryptophan, and Phenylalanine Metabolism	tn	fp	b1260 and b1261	no enzyme
b0781	CPMPS	Cofactor and Prosthetic Group Biosynthesis	fn	tp	b0781 and b0783	no enzyme
b0954	_3HAD100	Cell Envelope Biosynthesis	tn	fp	b0954 or b0180	no enzyme
b0954	_3HAD120	Cell Envelope Biosynthesis	tn	fp	b0180 or b0954	no enzyme
b0954	_3HAD121	Cell Envelope Biosynthesis	tn	fp	b0180 or b0954	no enzyme
b0954	_3HAD140	Cell Envelope Biosynthesis	tn	fp	b0954 or b0180	no enzyme
b0954	_3HAD141	Cell Envelope Biosynthesis	tn	fp	b0954 or b0180	no enzyme
b0954	_3HAD160	Cell Envelope Biosynthesis	tn	fp	b0954 or b0180	no enzyme
b0954	_3HAD161	Cell Envelope Biosynthesis	tn	fp	b0180 or b0954	no enzyme
b0954	_3HAD180	Cell Envelope Biosynthesis	tn	fp	b0954 or b0180	no enzyme
b0954	_3HAD181	Cell Envelope Biosynthesis	tn	fp	b0954 or b0180	no enzyme
b0954	_3HAD40	Cell Envelope Biosynthesis	tn	fp	b0954 or b0180	no enzyme
b0954	_3HAD60	Cell Envelope Biosynthesis	tn	fp	b0954 or b0180	no enzyme
b0954	_3HAD80	Cell Envelope Biosynthesis	tn	fp	b0954 or b0180	no enzyme
b0954	T2DECAI	Cell Envelope Biosynthesis	tn	fp	b0954	no enzyme
b2311	OPHBDC	Cofactor and Prosthetic Group Biosynthesis	fn	tp	b3843 and b2311	no enzyme
b3040	CD2tpp	Inorganic Ion Transport and Metabolism	fn	tp	b3040	no enzyme
b3040	COBALT2tpp	Inorganic Ion Transport and Metabolism	fn	tp	b3040 or b3816	no enzyme
b3040	CU2tpp	Inorganic Ion Transport and Metabolism	fn	tp	b3040	no enzyme
b3040	FE2tpp	Inorganic Ion Transport and Metabolism	fn	tp	b3040	no enzyme
b3040	MN2tpp	Inorganic Ion Transport and Metabolism	fn	tp	b3040	no enzyme
b3040	ZN2tpp	Inorganic Ion Transport and Metabolism	fn	tp	b3040	no enzyme
b2762	PAPSR	Cysteine Metabolism	tn	fp	(b2762 and b2582) or (b2762 and b3781)	no enzyme
b2762	PAPSR2	Cysteine Metabolism	tn	fp	(b2762 and b0849) or (b2762 and b1064) or (b2762 and b1654) or (b2762 and b3610)	no enzyme
b1094	AACPS1	Cell Envelope Biosynthesis	tn	fp	b2836 and b1094	no enzyme
b1094	AACPS2	Cell Envelope Biosynthesis	tn	fp	b2836 and b1094	no enzyme
b1094	AACPS3	Cell Envelope Biosynthesis	tn	fp	b2836 and b1094	no enzyme
b1094	AACPS4	Cell Envelope Biosynthesis	tn	fp	b2836 and b1094	no enzyme
b1094	AACPS5	Cell Envelope Biosynthesis	tn	fp	b2836 and b1094	no enzyme
b1094	AACPS6	Cell Envelope Biosynthesis	tn	fp	b2836 and b1094	no enzyme
b1094	AACPS7	Cell Envelope Biosynthesis	tn	fp	b2836 and b1094	no enzyme
b1094	AACPS8	Cell Envelope Biosynthesis	tn	fp	b2836 and b1094	no enzyme
b1094	AACPS9	Cell Envelope Biosynthesis	tn	fp	b2836 and b1094	no enzyme
b1094	ACOATA	Membrane Lipid Metabolism	tn	fp	b1094 and b1091	no enzyme
b1094	ACPPAT120	Glycerophospholipid Metabolism	tn	fp	b1094 and b1090	no enzyme
b1094	ACPPAT140	Glycerophospholipid Metabolism	tn	fp	b1094 and b1090	no enzyme
b1094	ACPPAT141	Glycerophospholipid Metabolism	tn	fp	b1094 and b1090	no enzyme
b1094	ACPPAT160	Glycerophospholipid Metabolism	tn	fp	b1094 and b1090	no enzyme
b1094	ACPPAT161	Glycerophospholipid Metabolism	tn	fp	b1094 and b1090	no enzyme
b1094	ACPPAT180	Glycerophospholipid Metabolism	tn	fp	b1094 and b1090	no enzyme
b1094	ACPPAT181	Glycerophospholipid Metabolism	tn	fp	b1094 and b1090	no enzyme
b1094	G3PAT120	Glycerophospholipid Metabolism	tn	fp	b1094 and b4041	no enzyme
b1094	G3PAT140	Glycerophospholipid Metabolism	tn	fp	b1094 and b4041	no enzyme
b1094	G3PAT141	Glycerophospholipid Metabolism	tn	fp	b1094 and b4041	no enzyme
b1094	G3PAT160	Glycerophospholipid Metabolism	tn	fp	b1094 and b4041	no enzyme
b1094	G3PAT161	Glycerophospholipid Metabolism	tn	fp	b1094 and b4041	no enzyme
b1094	G3PAT180	Glycerophospholipid Metabolism	tn	fp	b1094 and b4041	no enzyme
b1094	G3PAT181	Glycerophospholipid Metabolism	tn	fp	b1094 and b4041	no enzyme
b1094	MCOATA	Membrane Lipid Metabolism	tn	fp	b1094 and b1092	no enzyme
b1094	UAGAAT	Lipopolysaccharide Biosynthesis / Recycling	tn	fp	b1094 and b0181	no enzyme
b4407	THZPSN3	Cofactor and Prosthetic Group Biosynthesis	fn	tp	b2530 and b3992 and b3990 and b0423 and b4407	no enzyme
b3992	THZPSN3	Cofactor and Prosthetic Group Biosynthesis	fn	tp	b2530 and b3992 and b3990 and b0423 and b4407	no enzyme
b0777	MALCOAMT	Cofactor and Prosthetic Group Biosynthesis	tn	fp	b0777	no enzyme
b3807	I2FE2SS	Cofactor and Prosthetic Group Biosynthesis	fn	tp	b3807 and b2530 and b2529	no enzyme
b3807	I2FE2SS2	Cofactor and Prosthetic Group Biosynthesis	fn	tp	b3807 and b2530 and b2529	no enzyme
b3807	S2FE2SS	Cofactor and Prosthetic Group Biosynthesis	fn	tp	b3807 and b1683 and b1682 and b1681 and b1679 and b1680	no enzyme
b3807	S2FE2SS2	Cofactor and Prosthetic Group Biosynthesis	fn	tp	b3807 and b1683 and b1682 and b1681 and b1679 and b1680	no enzyme
b3924	FLDR2	Unassigned	fn	tp	(b0684 and b3924) or (b2895 and b3924)	no enzyme
b3924	RNTR1c2	Nucleotide Salvage Pathway	fn	tp	(b0684 and b3924 and b4238 and b4237) or (b2895 and b3924 and b4238 and b4237) or (b0684 and b4238) or (b2895 and b4238)	no enzyme
b3924	RNTR2c2	Nucleotide Salvage Pathway	fn	tp	(b0684 and b3924 and b4238 and b4237) or (b2895 and b3924 and b4238 and b4237) or (b0684 and b4238) or (b2895 and b4238)	no enzyme
b3924	RNTR3c2	Nucleotide Salvage Pathway	fn	tp	(b0684 and b3924 and b4238 and b4237) or (b2895 and b3924 and b4238 and b4237) or (b0684 and b4238) or (b2895 and b4238)	no enzyme
b3924	RNTR4c2	Nucleotide Salvage Pathway	fn	tp	(b0684 and b3924 and b4238 and b4237) or (b2895 and b3924 and b4238 and b4237) or (b0684 and b4238) or (b2895 and b4238)	no enzyme
b0181	UAGAAT	Lipopolysaccharide Biosynthesis / Recycling	tn	fp	b1094 and b0181	no enzyme
b3642	ORPT	Purine and Pyrimidine Biosynthesis	tn	fp	b3642	no enzyme
b0052	PDX5PS	Cofactor and Prosthetic Group Biosynthesis	tn	fp	b0052 and b2564	no enzyme
b2763	FMNRx2	Cofactor and Prosthetic Group Biosynthesis	tn	fp	b3844 or b0937 or (b2763 and b2764)	no enzyme
b2763	SULR	Cysteine Metabolism	tn	fp	b2763 and b2764	no enzyme
b3843	OPHBDC	Cofactor and Prosthetic Group Biosynthesis	tn	fp	b3843 and b2311	no enzyme
b4261	ACOLIPAabctex	Lipopolysaccharide Biosynthesis / Recycling	tn	fp	b3200 and b3201 and b3199 and b4261 and b4262	no enzyme
b4261	CLIPAabctex	Lipopolysaccharide Biosynthesis / Recycling	tn	fp	b3200 and b3201 and b3199 and b4261 and b4262	no enzyme
b4261	COLIPAPabctex	Lipopolysaccharide Biosynthesis / Recycling	tn	fp	b3200 and b3201 and b3199 and b4261 and b4262	no enzyme
b4261	COLIPAabctex	Lipopolysaccharide Biosynthesis / Recycling	tn	fp	b3200 and b3201 and b3199 and b4261 and b4262	no enzyme
b4261	ECA4COLIPAabctex	Lipopolysaccharide Biosynthesis / Recycling	tn	fp	b3200 and b3201 and b3199 and b4261 and b4262	no enzyme
b4261	ENLIPAabctex	Lipopolysaccharide Biosynthesis / Recycling	tn	fp	b3200 and b3201 and b3199 and b4261 and b4262	no enzyme
b4261	K2L4Aabctex	Lipopolysaccharide Biosynthesis / Recycling	tn	fp	b3200 and b3201 and b3199 and b4261 and b4262	no enzyme
b4261	LIPAabctex	Lipopolysaccharide Biosynthesis / Recycling	tn	fp	b3200 and b3201 and b3199 and b4261 and b4262	no enzyme
b4261	O16A4COLIPAabctex	Lipopolysaccharide Biosynthesis / Recycling	tn	fp	b3200 and b3201 and b3199 and b4261 and b4262	no enzyme
b2515	MECDPDH5	Cofactor and Prosthetic Group Biosynthesis	tn	fp	(b2895 and b2515) or (b0684 and b2515)	no enzyme
b2025	IG3PS	Histidine Metabolism	tn	fp	b2023 and b2025	no enzyme
b0783	CPMPS	Cofactor and Prosthetic Group Biosynthesis	fn	tp	b0781 and b0783	no enzyme
b1261	TRPS1	Tyrosine, Tryptophan, and Phenylalanine Metabolism	tn	fp	b1260 and b1261	no enzyme
b1261	TRPS2	Tyrosine, Tryptophan, and Phenylalanine Metabolism	tn	fp	b1260 and b1261	no enzyme
b1261	TRPS3	Tyrosine, Tryptophan, and Phenylalanine Metabolism	tn	fp	b1260 and b1261	no enzyme
b3196	CAt6pp	Inorganic Ion Transport and Metabolism	fn	tp	b3196	no enzyme
b1264	ANS	Tyrosine, Tryptophan, and Phenylalanine Metabolism	tn	fp	b1263 and b1264	no enzyme
b0475	FCLT	Cofactor and Prosthetic Group Biosynthesis	tn	fp	b0475	no enzyme
b3200	ACOLIPAabctex	Lipopolysaccharide Biosynthesis / Recycling	tn	fp	b3200 and b3201 and b3199 and b4261 and b4262	no enzyme
b3200	CLIPAabctex	Lipopolysaccharide Biosynthesis / Recycling	tn	fp	b3200 and b3201 and b3199 and b4261 and b4262	no enzyme
b3200	COLIPAPabctex	Lipopolysaccharide Biosynthesis / Recycling	tn	fp	b3200 and b3201 and b3199 and b4261 and b4262	no enzyme
b3200	COLIPAabctex	Lipopolysaccharide Biosynthesis / Recycling	tn	fp	b3200 and b3201 and b3199 and b4261 and b4262	no enzyme
b3200	ECA4COLIPAabctex	Lipopolysaccharide Biosynthesis / Recycling	tn	fp	b3200 and b3201 and b3199 and b4261 and b4262	no enzyme
b3200	ENLIPAabctex	Lipopolysaccharide Biosynthesis / Recycling	tn	fp	b3200 and b3201 and b3199 and b4261 and b4262	no enzyme
b3200	K2L4Aabctex	Lipopolysaccharide Biosynthesis / Recycling	tn	fp	b3200 and b3201 and b3199 and b4261 and b4262	no enzyme
b3200	LIPAabctex	Lipopolysaccharide Biosynthesis / Recycling	tn	fp	b3200 and b3201 and b3199 and b4261 and b4262	no enzyme
b3200	O16A4COLIPAabctex	Lipopolysaccharide Biosynthesis / Recycling	tn	fp	b3200 and b3201 and b3199 and b4261 and b4262	no enzyme
b3201	ACOLIPAabctex	Lipopolysaccharide Biosynthesis / Recycling	tn	fp	b3200 and b3201 and b3199 and b4261 and b4262	no enzyme
b3201	CLIPAabctex	Lipopolysaccharide Biosynthesis / Recycling	tn	fp	b3200 and b3201 and b3199 and b4261 and b4262	no enzyme
b3201	COLIPAPabctex	Lipopolysaccharide Biosynthesis / Recycling	tn	fp	b3200 and b3201 and b3199 and b4261 and b4262	no enzyme
b3201	COLIPAabctex	Lipopolysaccharide Biosynthesis / Recycling	tn	fp	b3200 and b3201 and b3199 and b4261 and b4262	no enzyme
b3201	ECA4COLIPAabctex	Lipopolysaccharide Biosynthesis / Recycling	tn	fp	b3200 and b3201 and b3199 and b4261 and b4262	no enzyme
b3201	ENLIPAabctex	Lipopolysaccharide Biosynthesis / Recycling	tn	fp	b3200 and b3201 and b3199 and b4261 and b4262	no enzyme
b3201	K2L4Aabctex	Lipopolysaccharide Biosynthesis / Recycling	tn	fp	b3200 and b3201 and b3199 and b4261 and b4262	no enzyme
b3201	LIPAabctex	Lipopolysaccharide Biosynthesis / Recycling	tn	fp	b3200 and b3201 and b3199 and b4261 and b4262	no enzyme
b3201	O16A4COLIPAabctex	Lipopolysaccharide Biosynthesis / Recycling	tn	fp	b3200 and b3201 and b3199 and b4261 and b4262	no enzyme
b3199	ACOLIPAabctex	Lipopolysaccharide Biosynthesis / Recycling	tn	fp	b3200 and b3201 and b3199 and b4261 and b4262	no enzyme
b3199	CLIPAabctex	Lipopolysaccharide Biosynthesis / Recycling	tn	fp	b3200 and b3201 and b3199 and b4261 and b4262	no enzyme
b3199	COLIPAPabctex	Lipopolysaccharide Biosynthesis / Recycling	tn	fp	b3200 and b3201 and b3199 and b4261 and b4262	no enzyme
b3199	COLIPAabctex	Lipopolysaccharide Biosynthesis / Recycling	tn	fp	b3200 and b3201 and b3199 and b4261 and b4262	no enzyme
b3199	ECA4COLIPAabctex	Lipopolysaccharide Biosynthesis / Recycling	tn	fp	b3200 and b3201 and b3199 and b4261 and b4262	no enzyme
b3199	ENLIPAabctex	Lipopolysaccharide Biosynthesis / Recycling	tn	fp	b3200 and b3201 and b3199 and b4261 and b4262	no enzyme
b3199	K2L4Aabctex	Lipopolysaccharide Biosynthesis / Recycling	tn	fp	b3200 and b3201 and b3199 and b4261 and b4262	no enzyme
b3199	LIPAabctex	Lipopolysaccharide Biosynthesis / Recycling	tn	fp	b3200 and b3201 and b3199 and b4261 and b4262	no enzyme
b3199	O16A4COLIPAabctex	Lipopolysaccharide Biosynthesis / Recycling	tn	fp	b3200 and b3201 and b3199 and b4261 and b4262	no enzyme
b1210	GLUTRR	Cofactor and Prosthetic Group Biosynthesis	tn	fp	b1210	no enzyme
b0784	MOADSUx	Cofactor and Prosthetic Group Biosynthesis	fn	tp	b2530 and b0784	no enzyme
b0784	MPTS	Cofactor and Prosthetic Group Biosynthesis	fn	tp	b0784 and b0785	no enzyme
b2574	ASPO3	Cofactor and Prosthetic Group Biosynthesis	tn	fp	b2574	no enzyme
b2574	ASPO4	Cofactor and Prosthetic Group Biosynthesis	tn	fp	b2574	no enzyme
b2574	ASPO5	Cofactor and Prosthetic Group Biosynthesis	tn	fp	b2574	no enzyme
b2564	PDX5PS	Cofactor and Prosthetic Group Biosynthesis	tn	fp	b0052 and b2564	no enzyme
b0423	THZPSN3	Cofactor and Prosthetic Group Biosynthesis	fn	tp	b2530 and b3992 and b3990 and b0423 and b4407	no enzyme
b0785	MPTS	Cofactor and Prosthetic Group Biosynthesis	fn	tp	b0784 and b0785	no enzyme
b4040	HBZOPT	Cofactor and Prosthetic Group Biosynthesis	tn	fp	b4040	no enzyme
b0524	USHD	Lipopolysaccharide Biosynthesis / Recycling	tn	fp	b0524	no enzyme
b3648	DGK1	Nucleotide Salvage Pathway	tn	fp	b3648	no enzyme
b2023	IG3PS	Histidine Metabolism	tn	fp	b2023 and b2025	no enzyme
b1092	MCOATA	Membrane Lipid Metabolism	tn	fp	b1094 and b1092	no enzyme

## Sheet: Sheet2
Row Labels	Count of subsystem
Lipopolysaccharide Biosynthesis / Recycling	49
Cofactor and Prosthetic Group Biosynthesis	37
Cell Envelope Biosynthesis	23
Glycerophospholipid Metabolism	14
Purine and Pyrimidine Biosynthesis	7
Tyrosine, Tryptophan, and Phenylalanine Metabolism	7
Inorganic Ion Transport and Metabolism	7
Nucleotide Salvage Pathway	6
Cysteine Metabolism	4
Membrane Lipid Metabolism	3
Unassigned	2
Histidine Metabolism	2
Glycolysis/Gluconeogenesis	1
Arginine and Proline Metabolism	1
Methionine Metabolism	1
Grand Total	164

## Sheet: Sheet3
		iJO1366 Classification
	Count of gene	Column Labels
	Row Labels	fn	fp	tn	tp	Grand Total
	fn				8	8
vETFL	fp			128		128
Classification	tn		2			2
	tp	26				26
	Grand Total	26	2	128	8	164
